# Supplementary material for: The Potential of a New Natural Vessel Source: Decellularized Intercostal Arteries as Sufficiently Long Small-Diameter Vascular Grafts
Source: Bioengineering (Basel). 2024 Jul 10;11(7):700. doi: 10.3390/bioengineering11070700 (PMC11273892; doi:10.3390/bioengineering11070700)
Supplement: Supplementary file 1 [file bioengineering-11-00700-s001.zip]

Archive with 1 entries (1 files):
- bioengineering-3010824-supplementary.pdf
